# Supplementary material for: Risk Allele Frequency Analysis of Single-Nucleotide Polymorphisms for Vitamin D Concentrations in Different Ethnic Group
Source: Genes (Basel). 2021 Sep 28;12(10):1530. doi: 10.3390/genes12101530 (PMC8536051; doi:10.3390/genes12101530)
Supplement: Supplementary file 1 [file genes-12-01530-s001.zip › Table S1.xlsx]

## Sheet: Sheet1
	Table S1. Effect allele frequencies (EAFs) of vitamin D concentrations related single nucleotide polymorphisms in continental groups, including Koreans
	SNP_ID	Chr	Position	MAPPED_GENE	Function	Ref_allele	Alt_allele	Global_EAF	AMR_EAF	AMR_log P	AFR_EAF	AFR_log P	EAS_EAF	EAS_log P	SAS_EAF	SAS_log P	EUR_EAF	EUR_log P	KOR_EAF	KOR_log P
	rs903911	chr1	2326812	RER1	5_prime_UTR_variant	A	G	0.37	0.46	4.66951	0.29	-7.20411	0.34	-1.01365	0.34	-0.984088	0.46	6.59647	0.298664	-10.8201
	rs6698680	chr1	2329661	RER1	intron_variant	A	G	0.35	0.46	6.83723	0.29	-4.371	0.25	-9.03456	0.34	-0.227067	0.46	9.72596	0.245787	-23.7923
	rs6671730	chr1	2339139	PEX10	intron_variant	G	A	0.34	0.45	6.91562	0.31	-1.32128	0.24	-9.17089	0.32	-0.558854	0.42	5.5161	0.234593	-24.7931
	rs2494429	chr1	2339395	PEX10	intron_variant	A	G	0.75	0.78	0.821564	0.72	-1.49073	0.77	0.665437	0.72	-1.18353	0.79	2.02897	0.797431	6.29345
	rs3750296	chr1	17559656	PADI1, PADI1	intron_variant	G	C	0.38	0.3	-3.96123	0.48	10.0985	0.21	-25.0506	0.48	7.66507	0.36	-0.572639	0.184776	-84.1427
	rs35823191	chr1	17560123	PADI1, PADI1	intron_variant	T	C	0.38	0.3	-3.96123	0.48	10.0985	0.21	-25.0506	0.48	7.66507	0.36	-0.572639	0.184669	-84.1427
	rs35408430	chr1	17560195	PADI1, PADI1	intron_variant	C	T	0.38	0.3	-3.96123	0.48	10.0985	0.21	-25.0506	0.48	7.66507	0.36	-0.572639	0.184486	-84.5396
	rs7519574	chr1	34726552	C1orf94 - AC115286.1	intergenic_variant	G	A	0.1	0.1	0	0.13	2.57417	0.044	-8.56642	0.074	-1.81279	0.16	6.64534	0.0465929	-19.5121
	rs1343776	chr1	41757718	AC093151.7	intron_variant	G	A	0.17	0.11	-4.06326	0.091	-12.6869	0.35	33.4186	0.1	-7.43716	0.21	2.34145	0.296339	41.2296
	rs56044892	chr1	41830086	FOXO6, FOXO6	intron_variant	C	T	0.16	0.098	-4.48588	0.058	-23.7279	0.32	28.103	0.11	-4.03059	0.2	2.43812	0.26773	31.9885
	rs7522116	chr1	41835685	FOXO6, FOXO6	intron_variant	C	T	0.42	0.64	25.1331	0.25	-29.8002	0.35	-4.185	0.43	0.237677	0.54	10.9279	0.388146	-2.35963
	rs10789481	chr1	46383583	MAST2	intron_variant	C	G	0.49	0.49	0	0.43	-3.91216	0.65	19.3557	0.43	-2.9387	0.45	-1.5478	0.671412	60.6617
	rs11207969	chr1	62911751	USP1	intron_variant	A	G	0.4	0.38	-0.361948	0.55	21.3825	0.23	-24.304	0.47	4.03509	0.31	-6.75314	0.217316	-69.9928
	rs2131925	chr1	63025942	DOCK7	intron_variant	G	T	0.56	0.61	1.61109	0.31	-58.1764	0.77	35.6682	0.53	-0.972679	0.69	13.2532	0.784553	102.294
	rs2934744	chr1	63048045	DOCK7	intron_variant	A	C	0.44	0.39	-1.61109	0.69	58.1764	0.23	-35.6682	0.47	0.972679	0.31	-13.2532	0.217328	-100.647
	rs12144344	chr1	76839536	ST6GALNAC3	intron_variant	C	T	0.23	0.22	-0.158018	0.11	-23.1578	0.17	-4.51323	0.24	0.27771	0.44	38.1582	0.178281	-7.9915
	rs490379	chr1	88717899	PKN2-AS1	intron_variant	A	C	0.097	0.15	3.88933	0.0053	-40.3719	0.083	-0.649478	0.16	7.03901	0.14	3.79855	0.0343823	-29.4709
	rs7528419	chr1	109817192	CELSR2	3_prime_UTR_variant	A	G	0.2	0.2	0	0.27	7.01859	0.044	-39.819	0.26	4.0933	0.21	0.27456	0.0553291	-85.4763
	rs3768013	chr1	150815411	ARNT	intron_variant	G	A	0.47	0.47	0	0.52	2.75525	0.4	-4.14578	0.57	7.44513	0.4	-4.10742	0.307379	-50.0589
	rs144613541	chr1	152270875	FLG-AS1	intron_variant	A	G	0.16	0.12	-2.01	0.046	-31.1128	0.21	3.61754	0.15	-0.284625	0.27	14.2672	0.220443	11.3471
	rs1933064	chr1	152301576	FLG-AS1	intron_variant	G	A	0.7	0.59	-7.4446	0.84	24.887	0.87	30.3206	0.65	-2.42638	0.46	-44.4122	0.830622	42.7984
	rs12144049	chr1	152440910	FLG-AS1 - LCE5A	intergenic_variant	C	T	0.74	0.8	2.84187	0.66	-7.69943	0.77	1.21606	0.76	0.628198	0.73	-0.265225	0.794596	8.12331
	rs11586313	chr1	152890470	IVL - LINC01527	TF_binding_site_variant	G	A	0.52	0.48	-1.08488	0.48	-1.88299	0.62	7.92673	0.48	-1.53767	0.53	0.22247	0.68158	48.9541
	rs11264223	chr1	154565519	ADAR	intron_variant	G	A	0.37	0.47	5.69579	0.098	-91.1074	0.52	17.2355	0.38	0.241479	0.48	9.53618	0.531359	47.6049
	rs10908419	chr1	154567699	ADAR	intron_variant	G	A	0.36	0.47	6.76454	0.098	-85.927	0.51	17.3909	0.38	0.569097	0.48	11.2905	0.5125	42.9211
	rs76798800	chr1	154994978	DCST2	intron_variant	G	T	0.15	0.14	-0.187776	0.17	1.0976	0.065	-13.2307	0.13	-0.851364	0.25	12.5134	0.0416667	-61.6136
	rs10908454	chr1	155066416	EFNA3 - AL691442.1	TF_binding_site_variant	G	A	0.55	0.64	4.6383	0.31	-53.7539	0.91	116.713	0.51	-1.47726	0.48	-3.98824	0.918652	312.61
	rs11264322	chr1	155087933	EFNA3 - AL691442.1	intergenic_variant	G	A	0.54	0.61	2.90947	0.3	-53.9693	0.91	122.041	0.5	-1.50967	0.45	-6.28418	0.919233	312.61
	rs11264360	chr1	155284586	FDPS	intron_variant	T	A	0.35	0.3	-1.78598	0.2	-25.8267	0.7	91.6095	0.3	-2.45899	0.27	-5.79078	0.638123	149.83
	rs11264361	chr1	155289545	FDPS, RUSC1-AS1	non_coding_transcript_exon_variant	T	G	0.35	0.3	-1.78598	0.21	-22.2501	0.71	96.8334	0.31	-1.66289	0.26	-7.22102	0.801278	312.61
	rs10908465	chr1	155389688	ASH1L	intron_variant	C	T	0.34	0.31	-0.747851	0.14	-48.9187	0.71	102.272	0.31	-1.04401	0.28	-3.39997	0.811156	312.61
	rs17666424	chr1	159187530	CADM3-AS1 - MPTX1	intergenic_variant	G	A	0.092	0.22	18.4629	0.018	-23.5147	0.024	-14.9546	0.11	1.01956	0.16	8.58487	0.0159791	-53.3831
	rs2807834	chr1	220970593	MTARC1, AL445423.3	intron_variant	T	G	0.79	0.77	-0.530837	0.9	20.9128	0.78	-0.287846	0.74	-2.92812	0.71	-6.91815	0.872822	22.4087
	rs867772	chr1	220972343	MTARC1, AL445423.3	intron_variant	A	G	0.8	0.78	-0.545888	0.94	38.5436	0.78	-0.732429	0.74	-4.0933	0.71	-8.69522	0.88343	23.9058
	rs4846913	chr1	230294715	GALNT2	intron_variant	C	A	0.33	0.54	24.036	0.056	-107.44	0.2	-15.8194	0.4	4.24016	0.6	54.8791	0.156669	-73.0138
	rs10127775	chr1	230295789	GALNT2	intron_variant	A	T	0.33	0.54	24.036	0.056	-107.44	0.23	-9.31569	0.4	4.24016	0.6	54.8791	0.195867	-41.7522
	rs6672758	chr1	230303512	GALNT2	intron_variant	C	T	0.49	0.74	33.8931	0.21	-77.5886	0.29	-30.7079	0.61	10.6756	0.78	65.1579	0.298664	-68.5759
	rs1042034	chr2	21225281	APOB	missense_variant	C	T	0.63	0.75	8.736	0.88	74.7346	0.28	-91.5595	0.42	-31.7455	0.78	19.5313	0.26903	-237.908
	rs562338	chr2	21288321	APOB - AC010872.2	intergenic_variant	A	G	0.73	0.82	6.06878	0.35	-138.096	0.98	91.2444	0.87	21.0659	0.8	5.29196	0.995354	311.61
	rs541041	chr2	21294975	APOB - AC010872.2	intergenic_variant	G	A	0.75	0.82	3.96213	0.4	-119.942	0.99	93.7877	0.88	19.2401	0.8	3.04006	0.995061	282.113
	rs12997242	chr2	21381177	TDRD15 - AC067959.1	intergenic_variant	G	A	0.28	0.37	5.29439	0.19	-10.6766	0.24	-1.88628	0.24	-1.80215	0.4	12.2467	0.256537	-1.68794
	rs1260326	chr2	27730940	GCKR	missense_variant	T	C	0.71	0.64	-3.30311	0.91	57.3922	0.52	-29.1127	0.8	7.86716	0.59	-12.138	0.45584	-120.277
	rs11127048	chr2	27752463	GCKR - C2orf16	intergenic_variant	G	A	0.65	0.63	-0.401364	0.74	9.20364	0.49	-19.8281	0.79	17.0629	0.59	-3.2325	0.419524	-96.1809
	rs11127186	chr2	28881407	AC074011.1	intron_variant	T	C	0.36	0.33	-0.735506	0.33	-1.32441	0.29	-4.5398	0.34	-0.525787	0.48	11.2905	0.27484	-15.5282
	rs35270497	chr2	38259872	RMDN2-AS1, RMDN2	intron_variant	C	T	0.066	0.039	-2.06917	0.018	-12.7937	0.055	-0.675799	0.049	-1.22553	0.17	21.8184	0.0746659	0.818276
	rs727857	chr2	58981967	LINC01122	intron_variant	G	A	0.55	0.54	-0.136977	0.59	1.9406	0.44	-9.3138	0.56	0.228271	0.6	2.31406	0.414003	-33.5949
	rs2710651	chr2	63166379	EHBP1	intron_variant	G	A	0.58	0.5	-3.7136	0.67	8.45198	0.56	-0.577467	0.64	3.07895	0.51	-4.08983	0.551424	-1.98467
	rs7580771	chr2	101428119	AC092168.3 - NPAS2	intergenic_variant	G	T	0.44	0.31	-9.56164	0.72	73.522	0.6	19.276	0.27	-22.2098	0.18	-56.1835	0.603719	48.3759
	rs6724965	chr2	101440151	AC092168.2, NPAS2	non_coding_transcript_exon_variant	A	G	0.42	0.3	-8.30285	0.69	67.7036	0.52	7.832	0.26	-20.0975	0.18	-48.6474	0.509006	14.9594
	rs3849374	chr2	101443397	AC092168.2, NPAS2	intron_variant	G	C	0.45	0.31	-10.9552	0.71	63.4703	0.61	19.2407	0.33	-10.8744	0.17	-64.9867	0.683033	98.8519
	rs7569755	chr2	118648261	HTR5BP	intron_variant	G	A	0.31	0.18	-11.6161	0.47	25.6379	0.15	-25.7697	0.37	3.32196	0.28	-1.09872	0.125	-90.2942
	rs11690195	chr2	150748536	MMADHC-DT	intron_variant	G	A	0.56	0.59	0.671774	0.58	0.688599	0.58	0.575123	0.46	-7.49338	0.57	0.222477	0.513364	-4.46624
	rs1047891	chr2	211540507	CPS1	missense_variant	C	A	0.29	0.34	1.84706	0.37	7.36367	0.14	-23.7742	0.28	-0.230831	0.3	0.258361	0.189605	-25.0972
	rs6730714	chr2	223049021	RPL23AP28 - PAX3	intergenic_variant	G	A	0.076	0.19	16.8644	0.0038	-31.8818	0.019	-12.7549	0.15	10.9166	0.075	-0.0133864	0.00815376	-55.6269
	rs2012736	chr2	234622379	UGT1A5, UGT1A7, UGT1A8, UGT1A6, UGT1A9, UGT1A10	missense_variant	C	A	0.14	0.1	-2.22438	0.081	-8.41105	0.23	10.9567	0.22	8.4811	0.096	-3.56733	0.148601	0.551026
	rs3732220	chr2	234627048	UGT1A8, UGT1A10, UGT1A7, UGT1A9, UGT1A5, UGT1A6	intron_variant	G	A	0.14	0.099	-2.22438	0.081	-8.41105	0.23	10.9567	0.22	8.4811	0.096	-3.56733	0.149826	0.65925
	rs2011425	chr2	234627608	UGT1A7, UGT1A8, UGT1A5, UGT1A10, UGT1A9, UGT1A6, UGT1A4	missense_variant	T	G	0.14	0.1	-2.22438	0.077	-9.48307	0.21	7.02588	0.22	8.4811	0.094	-3.92334	0.14817	0.508917
	rs9847248	chr3	18804655	SATB1-AS1	intron_variant	G	A	0.68	0.73	1.88911	0.88	51.5829	0.53	-18.0689	0.52	-19.3507	0.69	0.233096	0.591914	-15.6361
	rs7650253	chr3	49431160	RHOA	intron_variant	T	A	0.6	0.51	-4.56646	0.67	5.40535	0.37	-39.3105	0.74	15.7135	0.67	4.20734	0.39847	-73.2351
	rs1128535	chr3	49866392	TRAIP	3_prime_UTR_variant	C	T	0.42	0.36	-2.26379	0.63	41.1106	0.17	-53.5603	0.38	-1.50514	0.47	2.32354	0.219059	-83.1686
	rs4481150	chr3	52837793	ITIH3	intron_variant	T	C	0.51	0.6	4.50998	0.62	11.8895	0.43	-5.16996	0.39	-10.6756	0.5	-0.22247	0.525	0.724547
	rs2336664	chr3	52905213	STIMATE, STIMATE-MUSTN1	intron_variant	A	G	0.4	0.51	6.71957	0.32	-6.90784	0.37	-1.0188	0.44	1.50967	0.39	-0.234588	0.439861	3.47443
	rs6445969	chr3	58301336	HTD2, RPP14	intron_variant	C	T	0.85	0.79	-3.69736	0.89	3.70257	1	63.0501	0.84	-0.312404	0.69	-28.7445	0.996516	158.574
	rs13060130	chr3	84440527	AC117464.1 - LINC00971	intergenic_variant	C	T	0.064	0.06	-0.052222	0.0053	-23.7741	0	-25.4887	0.12	7.63333	0.16	19.4829	0.00145603	-65.4397
	rs7652808	chr3	85603643	CADM2	intron_variant	T	G	0.76	0.76	0	0.78	0.829763	0.94	44.6867	0.64	-12.8703	0.65	-11.2557	0.936411	110.14
	rs1972994	chr3	85631142	CADM2	intron_variant	A	T	0.76	0.76	0	0.79	1.56605	0.94	44.6867	0.64	-12.8703	0.65	-11.2557	0.936084	109.543
	rs6782190	chr3	85639672	CADM2	intron_variant	G	A	0.65	0.73	4.16166	0.37	-73.1068	0.94	91.7097	0.64	-0.230831	0.65	0	0.936411	231.642
	rs6438900	chr3	125148287	RNU6-232P - SNX4	intergenic_variant	C	G	0.3	0.28	-0.424815	0.48	32.5912	0.18	-14.6028	0.24	-3.54917	0.29	-0.225407	0.17366	-39.6987
	rs9861009	chr3	141654685	ATP1B3 - AC112504.1	intergenic_variant	T	C	0.74	0.73	-0.156198	0.68	-4.66467	0.75	0.24811	0.83	8.62857	0.73	-0.265225	0.63705	-22.851
	rs34186890	chr3	141720712	TFDP2	intron_variant	A	G	0.23	0.19	-1.47175	0.27	2.501	0.24	0.275998	0.17	-4.33538	0.26	1.2917	0.301859	12.6283
	rs6773343	chr3	141825598	TFDP2	intron_variant	C	T	0.75	0.8	2.10738	0.71	-2.34609	0.71	-1.90119	0.84	8.96909	0.72	-1.2355	0.680418	-11.4064
	rs1949633	chr3	153758806	ARHGEF26-AS1, ARHGEF26-AS1	intron_variant	T	C	0.62	0.69	3.126	0.68	4.16252	0.58	-1.59671	0.55	-4.03292	0.6	-0.545422	0.610046	-0.428654
	rs78649910	chr4	3482213	DOK7	intron_variant	T	A	0.14	0.14	0	0.14	0	0.23	10.9567	0.08	-6.60957	0.11	-1.81921	0.272807	49.8839
	rs4364259	chr4	15892159	HPRT1P1 - FGFBP1	regulatory_region_variant	G	A	0.14	0.22	6.32623	0.012	-53.0236	0.12	-0.931361	0.18	2.60255	0.21	6.86043	0.151365	0.793871
	rs4616820	chr4	57745481	SPINK2 - REST	regulatory_region_variant	C	T	0.56	0.57	0.148661	0.62	3.97988	0.56	0	0.54	-0.52324	0.48	-5.11266	0.54564	-0.681516
	rs13108245	chr4	57790205	REST	intron_variant	A	G	0.29	0.46	16.4988	0.21	-8.19926	0.22	-5.01164	0.26	-1.11958	0.39	8.69062	0.24172	-5.93519
	rs4337775	chr4	66359577	EPHA5	intron_variant	A	G	0.47	0.54	2.89624	0.16	-99.2912	0.62	17.022	0.6	12.3094	0.56	6.27665	0.612369	36.9856
	rs35057908	chr4	69372082	TMPRSS11E - UGT2B29P	intergenic_variant	A	T	0.28	0.32	1.28361	0.3	0.790738	0.12	-28.2772	0.21	-5.08922	0.44	21.2418	0.103949	-89.7453
	rs11249526	chr4	69946652	UGT2B7	intron_variant	G	T	0.67	0.68	0.158018	0.77	11.7983	0.73	3.5381	0.6	-4.24016	0.52	-17.6729	0.682452	0.603639
	rs7699711	chr4	69947596	UGT2B7	intron_variant	G	T	0.66	0.68	0.405681	0.77	13.9367	0.73	4.65884	0.6	-3.19263	0.51	-17.4679	0.680128	1.19768
	rs6422323	chr4	69953080	UGT2B7	intron_variant	C	G	0.71	0.72	0.159518	0.88	39.3806	0.73	0.624278	0.61	-8.43645	0.55	-21.0134	0.682452	-2.12218
	rs62308489	chr4	70301452	UGT2B24P - AC108078.3	intergenic_variant	C	T	0.26	0.22	-1.36101	0.32	4.66467	0.23	-1.21606	0.3	1.78109	0.18	-7.05563	0.288618	2.33367
	rs145432346	chr4	72575017	SLC4A4 - GC	intergenic_variant	C	T	0.14	0.092	-3.06674	0.19	4.87967	0.082	-6.29638	0.12	-0.934458	0.17	1.68017	0.0740741	-20.8387
	rs1526692	chr4	72578724	SLC4A4 - GC	intergenic_variant	A	G	0.35	0.26	-5.24639	0.48	16.8451	0.27	-5.89932	0.31	-1.66289	0.39	1.65418	0.31475	-3.05007
	rs17467825	chr4	72605517	SLC4A4 - GC	intergenic_variant	A	G	0.2	0.21	0.187776	0.054	-42.6743	0.26	4.26806	0.3	10.0959	0.25	3.19697	0.285134	18.4246
	rs705117	chr4	72608115	GC	intron_variant	C	T	0.58	0.74	14.7955	0.17	-163.457	0.51	-4.13374	0.83	51.5016	0.83	53.2185	0.451482	-30.2137
	rs2282679	chr4	72608383	GC	intron_variant	T	G	0.2	0.21	0.187776	0.05	-45.5371	0.26	4.26806	0.3	10.0959	0.25	3.19697	0.284262	18.1354
	rs3755967	chr4	72609398	GC	intron_variant	C	T	0.2	0.21	0.187776	0.054	-42.6743	0.26	4.26806	0.3	10.0959	0.25	3.19697	0.28588	18.8134
	rs11723621	chr4	72615362	GC	intron_variant	A	G	0.2	0.21	0.187776	0.049	-46.0978	0.26	4.26806	0.3	10.0959	0.25	3.19697	0.286461	19.0128
	rs843005	chr4	72616327	GC	intron_variant	C	T	0.49	0.6	6.5257	0.4	-8.0885	0.38	-9.49429	0.54	2.16381	0.6	9.36118	0.374492	-24.797
	rs1352846	chr4	72617775	GC	intron_variant	A	G	0.21	0.21	0	0.067	-37.8047	0.25	2.09837	0.3	8.15487	0.25	2.17323	0.245645	3.78718
	rs4588	chr4	72618323	GC	missense_variant	G	T	0.21	0.21	0	0.067	-37.8047	0.26	3.04163	0.3	8.15487	0.25	2.17323	0.285714	14.4795
	rs7041	chr4	72618334	GC	missense_variant	A	C	0.38	0.54	13.8274	0.094	-100.492	0.3	-5.68967	0.54	18.7163	0.58	29.6055	0.263647	-28.2038
	rs200641845	chr4	72620895	GC	intron_variant	T	A	0.42	0.43	0.136977	0.34	-6.79665	0.45	1.03184	0.47	2.24385	0.45	1.01879	0.079659	-285.569
	rs565277381	chr4	72625772	GC	intron_variant	T	G	0.016	0	-3.90435	0	-7.7491	0.078	21.1078	0	-5.70529	0	-5.71872	0.103226	70.7987
	rs1155563	chr4	72643488	GC	intron_variant	T	C	0.22	0.19	-0.930654	0.058	-48.3375	0.34	14.0766	0.32	9.61883	0.24	0.676287	0.416328	81.0876
	rs222026	chr4	72643760	GC	intron_variant	A	T	0.66	0.79	10.9274	0.37	-78.599	0.58	-5.46267	0.87	41.7581	0.84	30.4863	0.645555	-0.74071
	rs1402155	chr4	72705908	AC068721.1 - NPFFR2	intergenic_variant	A	G	0.55	0.72	16.0078	0.38	-27.1692	0.42	-12.8986	0.6	2.23108	0.73	25.3494	0.337304	-82.1497
	rs1607741	chr4	72719033	AC068721.1 - NPFFR2	intergenic_variant	G	C	0.58	0.72	11.2921	0.49	-8.0963	0.42	-19.3961	0.61	0.981737	0.73	18.0241	0.337594	-106.152
	rs2017905	chr4	72721345	AC068721.1 - NPFFR2	intergenic_variant	C	G	0.33	0.51	17.681	0.11	-62.858	0.16	-28.0591	0.48	16.9714	0.52	27.6473	0.13734	-92.9673
	rs17767445	chr4	72745267	AC068721.1 - NPFFR2	intergenic_variant	G	A	0.16	0.31	17.5697	0.039	-35.8167	0.051	-22.2852	0.26	11.551	0.23	6.35092	0.0364007	-79.6711
	rs10021949	chr4	72764039	AC068721.1 - NPFFR2	intergenic_variant	A	G	0.72	0.57	-13.336	0.77	3.50701	0.78	3.86809	0.66	-3.54886	0.74	0.61283	0.784428	10.5932
	rs186881826	chr4	72785743	AC068721.1 - NPFFR2	intergenic_variant	T	A	0.15	0.27	12.2756	0.1	-5.63583	0.04	-24.7505	0.21	4.85158	0.19	2.54059	0.0584906	-40.7201
	rs13107347	chr4	72974748	NPFFR2	intron_variant	T	C	0.33	0.29	-1.25455	0.2	-20.0713	0.51	25.1258	0.33	0	0.34	0.233096	0.487507	46.5427
	rs138485827	chr4	73031943	NPFFR2 - ADAMTS3	intergenic_variant	C	T	0.03	0.049	1.7023	0.003	-10.2894	0.032	0.109993	0.0072	-4.95589	0.071	7.57348	0.0473562	4.30813
	rs6834488	chr4	88178919	KLHL8 - AC108516.1	intergenic_variant	C	T	0.43	0.33	-5.71496	0.72	78.7345	0.36	-4.1591	0.22	-34.8834	0.4	-1.01879	0.328688	-20.0578
	rs58073039	chr4	88287363	HSD17B11	intron_variant	A	G	0.35	0.3	-1.78598	0.58	49.8113	0.31	-1.74514	0.18	-25.6146	0.3	-2.44395	0.277164	-11.5809
	rs11732896	chr4	88287993	HSD17B11	intron_variant	G	A	0.35	0.3	-1.78598	0.58	49.8113	0.31	-1.74514	0.18	-25.6146	0.3	-2.44395	0.276002	-11.9592
	rs1229984	chr4	100239319	ADH1B	missense_variant	T	C	0.84	0.94	12.425	1	86.5174	0.3	-246.388	0.98	40.323	0.97	34.2458	0.233547	-286.569
	rs1614377	chr4	100279332	ADH1B - ADH7	intergenic_variant	G	A	0.15	0.17	0.614437	0.095	-6.68663	0.026	-33.6363	0.18	1.5475	0.31	28.7445	0.0119394	-125.879
	rs12642639	chr4	100301241	ADH1B - ADH7	intergenic_variant	C	A	0.38	0.14	-37.1893	0.34	-2.06959	0.65	54.0394	0.51	12.5643	0.21	-24.899	0.824521	312.61
	rs10070734	chr5	87940026	LINC00461	intron_variant	T	C	0.5	0.46	-1.12267	0.46	-1.92	0.25	-48.1478	0.61	9.11443	0.71	33.2455	0.217189	-155.964
	rs31612	chr5	108996643	KRT18P42 - AC012603.1	intergenic_variant	T	C	0.32	0.28	-1.27069	0.12	-51.5829	0.61	63.5659	0.46	15.1745	0.18	-18.7747	0.65369	201.586
	rs7718395	chr5	118652574	TNFAIP8	intron_variant	C	G	0.14	0.22	6.32623	0.049	-21.5849	0.026	-30.0131	0.17	1.61786	0.3	29.7154	0.0212086	-89.9596
	rs986649	chr5	118668050	TNFAIP8	intron_variant	A	G	0.16	0.32	19.6247	0.044	-32.6875	0.047	-24.2196	0.17	0.303336	0.31	24.675	0.0435793	-67.7409
	rs7712001	chr5	148020950	HTR4	intron_variant	T	G	0.49	0.41	-3.5933	0.53	1.95403	0.55	3.02971	0.52	0.964524	0.42	-3.97485	0.564788	10.7026
	rs79666294	chr5	154426706	KIF4B - AC010476.2	regulatory_region_variant	C	T	0.021	0.022	0.0120633	0.013	-1.20373	0.016	-0.441447	0.022	0.13857	0.033	1.46067	0.0256112	0.713505
	rs72834856	chr6	22801858	AL035401.1	intron_variant	T	G	0.028	0.06	4.098	0.0023	-10.1612	0	-10.7755	0.017	-1.08787	0.075	9.90384	0.00232964	-21.967
	rs78151190	chr6	25619007	CARMIL1	intron_variant	A	C	0.051	0.075	1.68774	0.0053	-17.4282	0.039	-0.882271	0.051	0	0.11	10.1265	0.0441604	-0.7552
	rs1321247	chr6	25662873	SCGN	intron_variant	A	T	0.037	0.06	2.02956	0.0045	-11.8849	0.024	-1.31293	0.033	-0.228271	0.08	7.18624	0.0365854	-0.0208301
	rs742493	chr6	40998167	UNC5CL	missense_variant	T	C	0.069	0.091	1.17996	0.026	-9.57099	0.041	-3.08597	0.09	1.45805	0.12	6.50812	0.0529994	-2.45113
	rs9476310	chr6	57767576	AL512427.2	intron_variant	C	T	0.55	0.48	-2.90634	0.71	25.5164	0.38	-21.6942	0.59	1.51841	0.49	-3.09492	0.485764	-8.01505
	rs12153819	chr6	83773049	UBE3D	intron_variant	C	T	0.085	0.076	-0.231488	0.0053	-34.1839	0.14	6.34592	0.081	-0.144349	0.15	8.36035	0.160372	24.7429
	rs10485165	chr6	89112817	AL139042.1	intron_variant	C	T	0.18	0.23	2.43539	0.0076	-81.7557	0.34	26.3738	0.22	2.21872	0.16	-0.798943	0.284924	28.5311
	rs9375037	chr6	121856794	AL138729.1 - RNU4-76P	intergenic_variant	A	C	0.41	0.56	12.083	0.24	-30.1183	0.37	-1.61188	0.53	10.5692	0.46	2.33392	0.264091	-42.8323
	rs9490317	chr6	121859499	AL138729.1 - RNU4-76P	intergenic_variant	T	C	0.42	0.56	10.6047	0.26	-26.1458	0.37	-2.29072	0.53	8.96909	0.47	2.32354	0.265099	-47.8435
	rs2248551	chr6	131924689	MED23	intron_variant	G	A	0.2	0.24	1.56534	0.13	-8.48353	0.3	10.5559	0.22	0.70196	0.17	-1.44188	0.335851	43.2062
	rs2245133	chr6	131931092	MED23	intron_variant	T	C	0.2	0.24	1.56534	0.13	-8.48353	0.3	10.5559	0.22	0.70196	0.17	-1.44188	0.337594	44.2247
	rs3822868	chr6	131934986	MED23	intron_variant	G	A	0.18	0.24	3.33422	0.036	-47.4851	0.3	15.5601	0.22	2.21872	0.17	-0.288981	0.335484	57.9992
	rs10277163	chr7	21569089	SP4 - DNAH11	intergenic_variant	A	G	0.16	0.16	0	0.23	8.01556	0.056	-19.9801	0.1	-5.79055	0.25	9.98594	0.0570763	-49.4941
	rs111529171	chr7	21571932	SP4 - DNAH11	intergenic_variant	G	C	0.15	0.14	-0.187776	0.21	6.47941	0.055	-17.4735	0.095	-5.11996	0.2	3.67107	0.0576587	-41.4228
	rs10085881	chr7	21577960	SP4 - DNAH11	intergenic_variant	T	C	0.15	0.15	0	0.088	-8.66542	0.099	-4.54915	0.16	0.312404	0.28	19.9321	0.0978451	-11.7139
	rs156299	chr7	24224732	RNA5SP228 - AC004485.1	intergenic_variant	T	G	0.58	0.51	-2.88598	0.7	14.6096	0.64	3.16532	0.55	-0.978142	0.44	-14.6138	0.743463	53.4215
	rs2595644	chr7	43980540	UBE2D4, POLR2J4	non_coding_transcript_exon_variant	G	T	0.52	0.44	-3.7136	0.55	1.21345	0.6	5.1898	0.6	5.03948	0.37	-16.8601	0.530796	0.469242
	rs7784802	chr7	64015379	ZNF680	intron_variant	A	T	0.3	0.3	0	0.47	28.9633	0.18	-14.6028	0.17	-16.4053	0.32	0.615185	0.165892	-45.2165
	rs41301394	chr7	75612803	POR	non_coding_transcript_exon_variant	C	T	0.28	0.27	-0.159639	0.14	-26.6685	0.37	7.40159	0.35	4.50524	0.29	0.258947	0.435465	47.9513
	rs75741381	chr7	100809458	VGF - NAT16	regulatory_region_variant	C	G	0.32	0.17	-15.2147	0.39	5.57245	0.39	4.3663	0.38	3.27574	0.19	-16.0892	0.447093	31.2612
	rs1011468	chr7	104613791	AC007384.1, LINC01004	intron_variant	G	A	0.67	0.57	-5.8505	0.84	34.9546	0.93	74.0647	0.42	-45.6371	0.49	-24.946	0.960198	265.411
	rs6966728	chr7	104618318	LINC01004, AC007384.1	intron_variant	C	T	0.67	0.57	-5.8505	0.84	34.9546	0.93	74.0647	0.42	-45.6371	0.49	-24.946	0.78125	28.3583
	rs1858889	chr7	107117447	COG5, COG5	intron_variant	A	C	0.39	0.41	0.409159	0.26	-17.8564	0.46	4.20259	0.34	-2.2665	0.51	11.1185	0.382404	-0.298204
	rs205761	chr7	130589791	AC016831.6, LINC00513, AC016831.1	intron_variant	G	A	0.43	0.43	0	0.22	-45.3948	0.37	-3.14683	0.63	28.5257	0.57	14.5597	0.400639	-2.05443
	rs2346264	chr7	133536351	EXOC4	intron_variant	A	C	0.92	0.9	-0.862507	0.99	26.0328	0.95	3.02971	0.93	0.465824	0.8	-24.7851	0.963705	16.2235
	rs4841132	chr8	9183596	AC022784.1	non_coding_transcript_exon_variant	A	G	0.91	0.8	-14.5375	0.88	-2.84758	0.99	23.996	0.91	0	0.93	1.34459	0.987507	59.0698
	rs34290760	chr8	9185179	AC022784.1	intron_variant	C	G	0.037	0.15	24.9152	0.0038	-12.648	0.001	-12.8431	0.048	0.891512	0.03	-0.468312	0.00349447	-28.0057
	rs804281	chr8	11611865	GATA4, GATA4	intron_variant	A	G	0.8	0.7	-7.44063	0.83	1.75251	0.99	70.2057	0.87	6.52729	0.57	-48.0694	0.975015	146.273
	rs804280	chr8	11612698	GATA4, GATA4	intron_variant	C	A	0.73	0.69	-1.30756	0.6	-18.4837	0.99	103.54	0.87	21.0659	0.56	-24.1125	0.975305	231.56
	rs34726834	chr8	25889606	EBF2	non_coding_transcript_exon_variant	C	T	0.31	0.36	1.79596	0.38	5.5806	0.32	0.248515	0.19	-13.4019	0.27	-1.76375	0.386179	12.1838
	rs28692966	chr8	25892919	EBF2	intron_variant	G	A	0.33	0.36	0.749014	0.47	19.4833	0.33	0	0.19	-17.6563	0.27	-3.44872	0.387565	7.10488
	rs2725371	chr8	30854033	PURG	3_prime_UTR_variant	A	G	0.8	0.79	-0.187776	0.9	17.918	0.95	36.0038	0.61	-32.5992	0.71	-8.69522	0.952644	98.5894
	rs1030431	chr8	59311697	AC092819.2 - UBXN2B	intergenic_variant	A	G	0.79	0.82	0.95135	0.9	20.9128	0.82	1.42381	0.72	-5.29258	0.66	-16.4828	0.88989	33.653
	rs4738684	chr8	59393273	UBXN2B - CYP7A1	regulatory_region_variant	A	G	0.78	0.8	0.46806	0.97	73.6995	0.76	-0.698851	0.68	-9.61883	0.63	-20.8678	0.852702	16.332
	rs1384687	chr8	61525963	RAB2A	intron_variant	G	A	0.35	0.18	-18.4629	0.66	89.296	0.29	-3.50019	0.3	-2.45899	0.17	-29.7631	0.270035	-13.9626
	rs2049867	chr8	116588570	TRPS1	intron_variant	T	C	0.77	0.74	-0.845941	0.96	68.6461	0.83	4.51323	0.67	-9.47148	0.58	-31.7422	0.795296	2.15807
	rs7828742	chr8	116960729	TRPS1 - LINC00536	intergenic_variant	A	G	0.72	0.75	0.777144	0.75	1.48018	0.68	-1.8421	0.81	8.12723	0.6	-12.2467	0.59907	-29.9828
	rs12056768	chr8	116988527	LINC00536	intron_variant	T	G	0.69	0.61	-4.06326	0.84	28.0703	0.64	-2.51554	0.7	0.238794	0.58	-10.2317	0.5723	-27.3726
	rs7015627	chr8	118478847	AC084114.1 - MED30	intergenic_variant	G	A	0.1	0.12	0.745923	0.091	-0.462622	0.13	2.0934	0.12	1.01674	0.064	-3.49824	0.0582072	-11.3557
	rs13294734	chr9	80710910	GNAQ - AL353705.2	intergenic_variant	C	T	0.33	0.47	11.0609	0.27	-4.43415	0.23	-9.31569	0.29	-1.66289	0.45	11.6538	0.276713	-6.6459
	rs11791258	chr9	107632644	ABCA1	intron_variant	G	A	0.13	0.11	-0.690054	0.11	-1.25082	0.085	-4.10264	0.16	1.64405	0.18	4.05864	0.0952934	-5.94601
	rs13284054	chr9	107669073	ABCA1	intron_variant	T	C	0.11	0.072	-2.40953	0.18	10.1434	0.058	-6.6336	0.094	-0.712311	0.13	1.06518	0.0603949	-14.6524
	rs10818769	chr9	125719923	RABGAP1	intron_variant	C	G	0.49	0.58	4.58126	0.071	-197.609	0.31	-24.9058	0.83	89.2511	0.85	104.259	0.260163	-100.854
	rs9409266	chr9	125745042	RABGAP1	intron_variant	G	A	0.49	0.58	4.58126	0.07	-198.465	0.31	-24.9058	0.83	89.2511	0.85	104.259	0.259733	-101.088
	rs532436	chr9	136149830	ABO, ABO	intron_variant	G	A	0.14	0.12	-0.660388	0.087	-6.74156	0.19	3.97356	0.13	-0.32819	0.19	3.8547	0.264962	44.8534
	rs77697233	chr10	5246125	AKR1C4	intron_variant	C	T	0.1	0.2	11.6112	0.025	-21.4494	0.11	0.436086	0.11	0.427851	0.12	1.12795	0.0923881	-0.588822
	rs2398113	chr10	10076429	LINC02663 - LINC02670	intergenic_variant	A	G	0.28	0.44	14.966	0.05	-85.3724	0.4	12.5212	0.2	-6.39568	0.42	16.6236	0.380593	21.2038
	rs10887718	chr10	82042624	MAT1A	intron_variant	C	T	0.66	0.67	0.158018	0.41	-58.7656	0.97	114.957	0.76	8.78881	0.54	-11.5221	0.979372	312.61
	rs12411742	chr10	82042782	MAT1A	intron_variant	G	A	0.66	0.67	0.158018	0.41	-58.7656	0.97	114.957	0.76	8.78881	0.54	-11.5221	0.979372	312.61
	rs12775091	chr10	91524012	KIF20B	intron_variant	C	T	0.21	0.21	0	0.043	-55.7158	0.36	21.6491	0.23	0.688077	0.24	1.31448	0.312718	25.2582
	rs11528045	chr10	92453715	LINC02653 - HTR7	intergenic_variant	C	A	0.26	0.21	-2.06093	0.34	7.69943	0.3	1.86321	0.28	0.647355	0.11	-25.947	0.391052	35.8706
	rs2068888	chr10	94839642	CYP26A1 - NIP7P1	regulatory_region_variant	G	A	0.52	0.47	-1.6292	0.26	-64.4726	0.79	57.7849	0.69	21.4112	0.49	-1.00266	0.719803	75.9741
	rs4418728	chr10	94839724	CYP26A1 - NIP7P1	TF_binding_site_variant	G	T	0.53	0.47	-2.21706	0.26	-69.2164	0.79	53.9924	0.69	19.1399	0.49	-1.5482	0.719059	68.249
	rs2297991	chr10	113913222	GPAM	3_prime_UTR_variant	T	C	0.73	0.65	-4.27009	0.69	-2.30117	0.76	1.19257	0.87	21.0659	0.68	-2.69498	0.695235	-3.2245
	rs4751058	chr10	130874125	AL355537.2 - AL391869.1	intergenic_variant	G	A	0.2	0.28	5.01642	0.18	-0.916165	0.22	0.732429	0.15	-3.32737	0.18	-0.75251	0.17404	-2.48188
	rs1827516	chr11	13886922	AC027779.1, LINC02545	intron_variant	C	T	0.19	0.31	10.7441	0.0053	-91.7658	0.37	31.4706	0.17	-0.766624	0.17	-0.775014	0.376887	78.7989
	rs373514022	chr11	13955649	LINC02683 - SPON1	intergenic_variant	C	T	0.0006	0	0	0	0	0.002	0.643188	0.001	0.263135	0	0	0.00465929	3.66407
	rs1950039	chr11	13992159	SPON1	intron_variant	T	C	0.58	0.57	-0.136977	0.37	-41.1106	0.77	29.6783	0.71	13.044	0.58	0.00642157	0.721673	39.7546
	rs2618515	chr11	14012957	SPON1	intron_variant	A	G	0.66	0.76	6.34307	0.74	7.41441	0.7	1.76406	0.48	-24.1368	0.62	-1.67143	0.635017	-1.66302
	rs10832218	chr11	14181174	SPON1	intron_variant	T	C	0.17	0.11	-4.06326	0.26	12.05	0.054	-23.9776	0.33	26.0755	0.055	-23.1172	0.54939	292.633
	rs61147618	chr11	14421218	RRAS2 - AC018523.1	intergenic_variant	C	T	0.054	0.05	-0.0600456	0.0045	-19.7926	0.12	11.819	0.031	-2.56776	0.073	1.50365	0.0868681	8.19296
	rs10832254	chr11	14434698	RRAS2 - AC018523.1	regulatory_region_variant	A	G	0.34	0.48	10.9498	0.1	-74.4423	0.4	3.28292	0.44	7.87867	0.4	3.2687	0.445703	21.5923
	rs12287212	chr11	14449861	RRAS2 - AC018523.1	intergenic_variant	C	A	0.34	0.48	10.9498	0.087	-84.4642	0.4	3.28292	0.44	7.87867	0.4	3.2687	0.442475	20.3818
	rs112170428	chr11	14456929	RRAS2 - AC018523.1	intergenic_variant	G	A	0.34	0.25	-5.14795	0.6	63.3886	0.29	-2.56849	0.21	-14.9368	0.26	-5.87405	0.194541	-48.4985
	rs55665837	chr11	14495049	COPB1	intron_variant	C	T	0.33	0.48	12.5519	0.086	-79.8757	0.4	4.30878	0.44	9.47821	0.4	4.28415	0.452063	28.6946
	rs2597193	chr11	14505962	COPB1	intron_variant	G	A	0.33	0.24	-5.22936	0.55	46.0866	0.3	-1.11882	0.21	-12.9191	0.25	-5.96323	0.205694	-35.6896
	rs10832289	chr11	14669496	PDE3B	intron_variant	A	T	0.35	0.5	12.425	0.11	-72.3242	0.38	1.05244	0.46	9.36572	0.44	6.72428	0.417199	9.20883
	rs1007392	chr11	14774591	PDE3B	intron_variant	A	G	0.35	0.5	12.425	0.098	-80.6945	0.38	1.05244	0.46	9.36572	0.44	6.72428	0.416957	9.14733
	rs11023332	chr11	14784110	PDE3B	intron_variant	G	C	0.35	0.5	12.425	0.1	-79.5348	0.38	1.05244	0.46	9.36572	0.45	8.18654	0.416086	8.95971
	rs532836473	chr11	14822853	PDE3B	intron_variant	G	A	0.001	0	0	0.0008	0	0	-0.214818	0.0041	1.22404	0	-0.210739	0.000293945	-0.374961
	rs10766194	chr11	14864214	PDE3B	intron_variant	A	T	0.53	0.61	3.67784	0.43	-9.82603	0.54	0.225664	0.54	0.228271	0.57	1.5507	0.490703	-3.31846
	rs116970203	chr11	14876718	PDE3B	intron_variant	G	A	0.02	0.01	-0.944941	0.035	2.501	0	-7.51049	0.025	0.356042	0.024	0.359115	0.000293945	-20.8318
	rs10832310	chr11	14878442	PDE3B	intron_variant	C	G	0.35	0.52	15.6404	0.11	-72.3242	0.37	0.578125	0.45	7.87867	0.45	8.18654	0.391923	3.92836
	rs6486205	chr11	14881256	PDE3B	intron_variant	T	G	0.67	0.72	1.82071	0.67	0	0.68	0.225664	0.66	-0.249159	0.66	-0.233096	0.590936	-12.6787
	rs201501563	chr11	14882470	PDE3B	intron_variant	C	T	0.34	0.49	12.425	0.11	-67.4167	0.36	0.580677	0.44	7.87867	0.43	6.79441	0.339003	-0.0240062
	rs12794714	chr11	14913575	CYP2R1	synonymous_variant	G	A	0.35	0.51	13.943	0.1	-79.5348	0.37	0.578125	0.44	6.49558	0.45	8.18654	0.392214	4.00832
	rs10741657	chr11	14914878	CYP2R1 - CALCB	intergenic_variant	A	G	0.69	0.72	0.777144	0.78	9.93341	0.68	-0.248515	0.64	-2.43969	0.62	-4.40896	0.591173	-19.7658
	rs2060793	chr11	14915310	CYP2R1 - CALCB	intergenic_variant	A	G	0.66	0.7	1.23834	0.66	0	0.68	0.567017	0.64	-0.555994	0.62	-1.67143	0.591173	-9.73562
	rs11023379	chr11	14929960	CALCB	intron_variant	C	T	0.33	0.36	0.749014	0.11	-62.858	0.36	1.07056	0.45	11.1342	0.48	17.6729	0.373911	4.3503
	rs59536295	chr11	14956391	CALCB	intron_variant	C	T	0.08	0.035	-4.80987	0.21	35.5385	0.014	-17.1322	0.029	-8.83558	0.05	-3.02631	0.0285381	-23.9058
	rs11826529	chr11	15133198	CALCB - INSC	intergenic_variant	T	C	0.15	0.088	-4.72491	0.34	48.4399	0.032	-29.4186	0.11	-2.7194	0.087	-6.93812	0.0448457	-57.4492
	rs10896045	chr11	65555524	OVOL1	intron_variant	A	G	0.52	0.44	-3.7136	0.42	-9.82333	0.49	-0.986216	0.58	2.9432	0.7	24.6748	0.449069	-9.59773
	rs523583	chr11	66070146	TMEM151A - AP001107.3	intergenic_variant	A	C	0.29	0.55	37.5197	0.16	-21.8633	0.21	-6.54322	0.21	-6.3508	0.45	21.0134	0.221383	-11.6755
	rs61891388	chr11	66079818	TMEM151A - AP001107.3	regulatory_region_variant	T	G	0.28	0.54	37.5858	0.14	-26.6685	0.21	-5.11905	0.2	-6.39568	0.44	21.2418	0.219895	-9.24102
	rs1620013	chr11	71089210	SHANK2 - AP002387.1	intergenic_variant	C	T	0.48	0.45	-0.717644	0.45	-1.21345	0.66	24.4161	0.53	2.16381	0.3	-24.6748	0.717316	104.747
	rs1660839	chr11	71094232	AP002387.1	intron_variant	G	A	0.26	0.32	2.6812	0.25	-0.319219	0.38	13.0126	0.14	-15.5697	0.22	-1.98329	0.45032	71.9841
	rs1894100	chr11	71130343	AP002387.1	intron_variant	G	T	0.35	0.24	-7.50684	0.38	1.28928	0.36	0.246405	0.48	12.6872	0.26	-7.22102	0.38343	2.6757
	rs12803256	chr11	71132868	AP002387.1	non_coding_transcript_exon_variant	A	G	0.35	0.52	15.6404	0.16	-42.4499	0.36	0.246405	0.14	-40.6024	0.69	85.4843	0.380302	2.26257
	rs1790373	chr11	71166337	NADSYN1	non_coding_transcript_exon_variant	A	G	0.8	0.74	-2.96004	0.83	1.75251	0.83	1.46811	0.62	-29.82	0.96	42.1419	0.902092	37.2503
	rs12785878	chr11	71167449	NADSYN1	intron_variant	G	T	0.35	0.45	5.72366	0.17	-37.7449	0.38	1.05244	0.15	-36.2507	0.7	90.5428	0.393957	4.30013
	rs7938885	chr11	71170043	NADSYN1	non_coding_transcript_exon_variant	T	C	0.4	0.47	2.91405	0.33	-5.40535	0.38	-0.567017	0.15	-53.0874	0.7	66.5018	0.397153	-0.0929753
	rs12800438	chr11	71171003	NADSYN1	non_coding_transcript_exon_variant	G	A	0.4	0.47	2.91405	0.33	-5.40535	0.38	-0.567017	0.15	-53.0874	0.7	66.5018	0.391342	-0.345042
	rs4423214	chr11	71173254	NADSYN1	intron_variant	C	T	0.4	0.47	2.91405	0.33	-5.40535	0.38	-0.567017	0.15	-53.0874	0.7	66.5018	0.392276	-0.307087
	rs12278461	chr11	71182185	NADSYN1	intron_variant	C	T	0.39	0.46	2.92694	0.24	-23.9521	0.44	2.35657	0.15	-49.8205	0.7	70.9561	0.456711	8.85934
	rs4944062	chr11	71187294	NADSYN1	3_prime_UTR_variant	G	T	0.4	0.47	2.91405	0.33	-5.40535	0.38	-0.567017	0.15	-53.0874	0.7	66.5018	0.388727	-0.494086
	rs3829251	chr11	71194559	NADSYN1	intron_variant	G	A	0.27	0.23	-1.33294	0.26	-0.296192	0.3	1.13302	0.35	5.83211	0.19	-6.88509	0.361418	18.0861
	rs11233933	chr11	71210070	NADSYN1	non_coding_transcript_exon_variant	C	T	0.25	0.22	-0.821564	0.21	-2.4873	0.3	2.74558	0.35	9.01706	0.19	-4.17608	0.36258	27.5021
	rs10793129	chr11	75459865	RN7SL786P - AP001922.1	intergenic_variant	G	A	0.15	0.1	-3.18512	0.2	4.57874	0.22	6.78527	0.095	-5.11996	0.089	-6.4838	0.216075	13.8909
	rs72997623	chr11	75488054	DGAT2	intron_variant	C	A	0.11	0.089	-0.812497	0.051	-10.9721	0.24	23.9776	0.089	-1.14657	0.076	-2.89908	0.211214	35.3613
	rs3060	chr11	75511572	DGAT2	3_prime_UTR_variant	T	C	0.26	0.14	-11.4958	0.54	78.0411	0.27	0.247807	0.13	-18.5132	0.083	-38.6142	0.254646	-0.220469
	rs1149605	chr11	76485216	AP003119.1 - TSKU	intergenic_variant	T	C	0.21	0.13	-5.93547	0.12	-13.4817	0.38	27.0491	0.28	5.29258	0.15	-4.70237	0.367886	55.5713
	rs964184	chr11	116648917	ZPR1	3_prime_UTR_variant	G	C	0.78	0.72	-2.88218	0.78	0	0.76	-0.698851	0.77	-0.270192	0.84	4.54881	0.789076	0.481176
	rs613808	chr11	116710968	APOA1-AS	intron_variant	A	G	0.36	0.46	5.73672	0.1	-84.7388	0.27	-7.2839	0.4	1.54787	0.7	85.4843	0.262376	-20.4303
	rs2847500	chr11	120114421	POU2F3	intron_variant	G	A	0.19	0.22	0.991983	0.27	9.17031	0.093	-13.9405	0.2	0.303336	0.14	-3.62596	0.0873984	-39.9159
	rs4149056	chr12	21331549	SLCO1B1	missense_variant	T	C	0.088	0.13	2.77549	0.014	-25.1119	0.12	2.53115	0.043	-5.96049	0.16	9.80452	0.140825	13.1564
	rs1871395	chr12	21352315	SLCO1B1	intron_variant	A	G	0.22	0.16	-3.21901	0.22	0	0.45	46.3974	0.08	-25.9975	0.18	-2.18766	0.393085	64.3498
	rs12317268	chr12	21352541	SLCO1B1	intron_variant	A	G	0.22	0.16	-3.21901	0.21	-0.32191	0.45	46.3974	0.08	-25.9975	0.18	-2.18766	0.393376	64.5172
	rs1396206	chr12	24576859	SOX5	intron_variant	A	T	0.7	0.67	-0.777144	0.67	-1.36728	0.97	94.8844	0.61	-6.84777	0.58	-12.0676	0.96717	245.867
	rs11182428	chr12	38526387	CLUHP8 - AC079460.1	intergenic_variant	T	C	0.3	0.33	0.777144	0.21	-10.036	0.15	-23.2095	0.33	1.08718	0.51	34.521	0.147879	-59.6346
	rs9668081	chr12	38602911	NF1P12 - AC117372.1	intergenic_variant	C	T	0.53	0.54	0.148392	0.37	-24.1169	0.72	28.1292	0.61	5.11964	0.48	-2.24297	0.751453	95.2771
	rs7955128	chr12	38684121	AC117372.1 - ALG10B	intergenic_variant	A	T	0.54	0.54	0	0.38	-24.1171	0.74	31.5025	0.59	2.22235	0.51	-1.00494	0.760023	95.3895
	rs1038165	chr12	68665940	IL22 - MDM1	regulatory_region_variant	C	T	0.55	0.49	-2.22438	0.66	12.1879	0.55	0	0.43	-10.4122	0.55	0	0.443605	-20.8225
	rs10745742	chr12	96358529	AMDHD1	intron_variant	C	T	0.5	0.59	4.43653	0.69	34.4073	0.49	-0.225664	0.28	-35.6338	0.42	-5.07817	0.479372	-1.15593
	rs10859995	chr12	96375682	HAL	intron_variant	T	C	0.48	0.42	-2.26379	0.33	-21.8655	0.44	-1.53398	0.67	26.1208	0.58	7.641	0.45032	-2.07083
	rs3819817	chr12	96378771	HAL	intron_variant	C	T	0.47	0.41	-2.17172	0.33	-19.2077	0.44	-0.959246	0.65	23.4042	0.57	7.641	0.448867	-1.20184
	rs7308827	chr12	96382644	HAL	intron_variant	A	G	0.16	0.18	0.58886	0.16	0.00203435	0.027	-36.6548	0.29	18.6662	0.17	0.331683	0.0570763	-49.4941
	rs12372115	chr12	97982701	RMST	intron_variant	G	T	0.093	0.082	-0.294692	0.0091	-33.097	0.2	19.0219	0.14	4.49915	0.052	-4.77621	0.207898	48.3443
	rs73413596	chr12	111582630	CUX2	intron_variant	T	C	0.27	0.15	-11.0685	0.77	238.76	0.032	-78.4948	0.1	-32.3771	0.086	-40.0061	0.0270821	-224.672
	rs11060406	chr12	123339117	HIP1R	intron_variant	C	T	0.0072	0.011	0.493585	0.0015	-1.7623	0	-2.42632	0	-2.4077	0.026	5.35314	0.000582411	-5.85391
	rs28435470	chr12	133067473	FBRSL1	intron_variant	G	A	0.49	0.55	2.21582	0.5	0.256805	0.14	-101.598	0.66	20.9456	0.64	16.9867	0.16843	-211.232
	rs12868495	chr13	34641562	RFC3 - AL160394.2	intergenic_variant	G	A	0.035	0.011	-2.9416	0.0015	-14.7714	0.034	-0.0270209	0.1	14.3937	0.032	-0.140253	0.0279395	-1.06628
	rs1410656	chr13	47542521	HTR2A - GNG5P5	intergenic_variant	T	C	0.97	0.99	2.59878	0.89	-27.3812	1	11.5426	1	10.8112	1	11.381	0.999709	32.2711
	rs4580037	chr13	55702646	LINC02335	intron_variant	A	C	0.3	0.23	-3.41935	0.21	-10.036	0.44	16.3626	0.34	1.74783	0.29	-0.225407	0.456421	47.433
	rs9527875	chr13	59342148	DNAJA1P1 - HMGN2P39	intergenic_variant	G	T	0.75	0.68	-3.50635	0.8	3.81248	0.78	1.24058	0.77	0.639383	0.66	-7.68969	0.802731	7.79962
	rs10508196	chr13	108479966	FAM155A-IT1, FAM155A	intron_variant	G	A	0.077	0.079	0.0453431	0.015	-19.5798	0.14	8.6271	0.07	-0.288435	0.1	1.68288	0.158246	29.8962
	rs8022510	chr14	39531992	SEC23A	intron_variant	G	C	0.78	0.76	-0.526392	0.87	12.9815	0.65	-16.3442	0.76	-0.70196	0.83	3.27979	0.616434	-58.0286
	rs2144530	chr14	39552484	SEC23A	intron_variant	C	T	0.78	0.76	-0.526392	0.86	10.2527	0.65	-16.3442	0.76	-0.70196	0.83	3.27979	0.616793	-57.8687
	rs8018720	chr14	39556185	SEC23A	missense_variant	G	C	0.78	0.76	-0.526392	0.86	10.2527	0.65	-16.3442	0.76	-0.70196	0.83	3.27979	0.616212	-58.1795
	rs2277458	chr14	39583481	GEMIN2	5_prime_UTR_variant	A	G	0.78	0.76	-0.526392	0.86	10.2527	0.63	-21.1879	0.76	-0.70196	0.83	3.27979	0.620209	-55.6177
	rs12881545	chr14	101176212	AL132711.1 - DLK1	TF_binding_site_variant	G	C	0.26	0.38	9.25425	0.029	-97.3023	0.0069	-103.169	0.35	7.29618	0.65	116.984	0.000292912	-286.569
	rs2756119	chr14	104001517	TRMT61A	3_prime_UTR_variant	G	A	0.44	0.44	0	0.33	-12.2584	0.52	5.13945	0.55	8.98336	0.4	-1.6068	0.584302	37.739
	rs58038553	chr15	58574324	ALDH1A2	intron_variant	A	G	0.12	0.14	0.704678	0.12	0	0.084	-2.86933	0.098	-1.12953	0.15	1.85624	0.124854	0.27771
	rs261290	chr15	58678720	ALDH1A2	intron_variant	T	C	0.65	0.69	1.22668	0.59	-4.07078	0.66	0.23114	0.66	0.227067	0.68	1.08078	0.628339	-1.32308
	rs261291	chr15	58680178	ALDH1A2	intron_variant	T	C	0.41	0.41	0	0.44	1.26669	0.45	1.60332	0.4	-0.228733	0.34	-4.17756	0.485174	10.8979
	rs1800588	chr15	58723675	ALDH1A2, LIPC	intron_variant	C	T	0.39	0.42	0.688221	0.56	27.1686	0.4	0.227094	0.3	-6.75437	0.21	-27.5757	0.416667	1.77306
	rs17765311	chr15	63789952	AC007950.1 - AC007950.2	regulatory_region_variant	A	C	0.16	0.2	1.80159	0.016	-58.5624	0.001	-65.5193	0.26	11.551	0.4	57.0586	0.00291206	-174.199
	rs55829990	chr15	63790642	AC007950.1 - AC007950.2	intergenic_variant	T	C	0.16	0.2	1.80159	0.019	-54.9867	0.002	-63.5918	0.26	11.551	0.4	57.0586	0.00291036	-174.199
	rs28607847	chr15	66284913	MEGF11	intron_variant	G	A	0.38	0.22	-15.3568	0.36	-0.688599	0.62	42.8003	0.38	0	0.29	-6.88509	0.668409	149.953
	rs62007299	chr15	77711719	PEAK1	intron_variant	G	A	0.52	0.62	5.50616	0.5	-0.660881	0.37	-17.0224	0.48	-1.53767	0.69	21.993	0.437536	-12.8316
	rs325393	chr15	100229260	MEF2A	intron_variant	G	T	0.22	0.21	-0.159639	0.039	-64.277	0.28	4.03453	0.31	8.01914	0.3	6.73304	0.243612	1.87517
	rs325384	chr15	100229761	MEF2A	intron_variant	C	T	0.21	0.21	0	0.031	-67.5271	0.28	5.40971	0.31	9.89291	0.3	8.42988	0.243322	3.38988
	rs1684600	chr16	4594671	CDIP1 - C16orf96	intergenic_variant	C	T	0.48	0.41	-2.84611	0.74	64.4726	0.31	-22.4726	0.48	0	0.33	-17.125	0.282761	-73.8912
	rs2541497	chr16	10774121	TEKT5	intron_variant	G	T	0.62	0.59	-0.746971	0.7	7.03938	0.81	31.4785	0.64	0.540075	0.34	-57.8631	0.821512	90.1109
	rs8053548	chr16	11889059	ZC3H7A	intron_variant	T	C	0.32	0.16	-17.4878	0.6	73.8974	0.3	-0.624318	0.26	-3.49407	0.15	-28.2781	0.334108	0.72184
	rs8063706	chr16	11909552	AC010654.1 - BCAR4	intergenic_variant	A	T	0.41	0.23	-18.5717	0.5	8.13772	0.4	-0.226108	0.52	9.10508	0.31	-8.17263	0.434959	1.59886
	rs77924615	chr16	20392332	PDILT	intron_variant	G	A	0.16	0.21	2.64434	0.037	-37.7594	0.15	-0.308943	0.23	6.25599	0.2	2.43812	0.171412	0.74071
	rs1558902	chr16	53803574	FTO	intron_variant	T	A	0.23	0.24	0.187776	0.056	-54.7112	0.17	-4.51323	0.31	6.30776	0.43	34.8629	0.128414	-31.8092
	rs17231506	chr16	56994528	HERPUD1 - CETP	regulatory_region_variant	C	T	0.23	0.29	2.81443	0.14	-12.5388	0.18	-3.20484	0.32	7.83029	0.29	3.96476	0.161628	-13.7871
	rs1800775	chr16	56995236	HERPUD1 - CETP	regulatory_region_variant	C	A	0.55	0.54	-0.136977	0.61	3.90643	0.49	-3.09247	0.59	1.51841	0.49	-3.09492	0.554007	0.138669
	rs11076175	chr16	57006378	CETP	intron_variant	A	G	0.2	0.2	0	0.26	5.36628	0.12	-8.87259	0.2	0	0.21	0.27456	0.0824623	-51.4422
	rs4327060	chr16	72807438	AC004943.2	intron_variant	C	T	0.34	0.36	0.404686	0.62	73.4598	0.38	1.65465	0.17	-26.1579	0.07	-78.5154	0.446252	21.87
	rs4575545	chr16	79755446	LINC01229, MAFTRR	non_coding_transcript_exon_variant	G	A	0.22	0.2	-0.46806	0.2	-0.90171	0.26	2.04367	0.093	-20.7523	0.34	13.7653	0.301278	16.1031
	rs11542462	chr16	82033810	SDR42E1	stop_gained	G	A	0.073	0.066	-0.159745	0.0053	-28.0953	0.003	-24.6144	0.16	14.6195	0.15	12.4	0.000873108	-79.0886
	rs10454087	chr17	40735641	RETREG3	intron_variant	C	T	0.32	0.21	-8.07014	0.19	-20.4626	0.45	13.8635	0.51	27.0783	0.27	-2.54479	0.386469	9.32455
	rs2302190	chr17	56584508	MTMR4	missense_variant	T	C	0.33	0.14	-24.9152	0.47	19.4833	0.32	-0.225664	0.4	4.24016	0.22	-11.2063	0.290332	-3.85787
	rs11867297	chr17	66433493	WIPI1, AC007780.1	intron_variant	C	T	0.28	0.29	0.159639	0.33	3.2569	0.066	-55.6212	0.33	2.55785	0.37	7.23228	0.0512522	-175.22
	rs2952289	chr17	66464414	AC007780.1	intron_variant	C	T	0.69	0.61	-4.06326	0.68	-0.296653	0.53	-20.6931	0.8	11.1342	0.8	11.7035	0.546485	-39.8671
	rs2909218	chr17	66464546	AC007780.1	intron_variant	C	T	0.68	0.61	-3.15633	0.68	0	0.53	-18.0689	0.8	13.0226	0.8	13.6021	0.545904	-34.5675
	rs61698755	chr17	79257880	SLC38A10	intron_variant	T	C	0.56	0.51	-1.6042	0.9	131.214	0.31	-46.6937	0.37	-25.7677	0.57	0.222477	0.245778	-184.505
	rs9946771	chr18	28918628	DSG1	intron_variant	C	T	0.22	0.12	-9.1302	0.52	93.0661	0.065	-33.9906	0.21	-0.270192	0.087	-23.5932	0.0492137	-115.368
	rs8091117	chr18	28919794	DSG1	missense_variant	C	A	0.22	0.12	-9.1302	0.51	87.6609	0.065	-33.9906	0.21	-0.270192	0.09	-22.3661	0.048603	-116.275
	rs4121823	chr18	47144223	LIPG - SMUG1P1	regulatory_region_variant	T	A	0.85	0.9	3.18512	0.87	1.09727	0.76	-10.4402	0.89	2.7194	0.85	0	0.771487	-18.8959
	rs10438978	chr18	47158186	LIPG - SMUG1P1	intergenic_variant	T	C	0.73	0.82	6.06878	0.52	-44.9379	0.72	-0.246906	0.85	14.9966	0.83	10.668	0.707438	-1.58062
	rs2037511	chr18	61366207	SERPINB11	intron_variant	G	A	0.13	0.16	1.27596	0.051	-17.2752	0.15	0.944345	0.16	1.64405	0.18	4.05864	0.143812	1.1112
	rs1550598	chr18	67161935	AC119868.2, DOK6	intron_variant	G	A	0.36	0.44	3.73976	0.48	14.2923	0.12	-55.522	0.29	-4.26283	0.48	11.2905	0.167054	-85.8504
	rs57631352	chr19	4338173	STAP2	intron_variant	A	G	0.33	0.32	-0.158018	0.32	-0.277491	0.57	43.8943	0.14	-34.2711	0.29	-1.71473	0.552265	90.3484
	rs142158911	chr19	11190534	SMARCA4 - LDLR	regulatory_region_variant	G	A	0.11	0.099	-0.260131	0.21	18.8487	0.015	-27.1904	0.077	-2.58156	0.11	0.0116815	0.00174622	-118.443
	rs73015021	chr19	11192915	SMARCA4 - LDLR	intergenic_variant	A	G	0.18	0.18	0	0.34	32.5251	0.05	-29.2202	0.19	0.308296	0.11	-7.19935	0.0375655	-96.7902
	rs12462826	chr19	11955767	AC008543.4 - ZNF439	intergenic_variant	G	A	0.24	0.28	1.34557	0.27	1.52249	0.084	-31.2498	0.22	-0.650827	0.35	11.2557	0.0573192	-120.785
	rs10500209	chr19	11979164	ZNF439	missense_variant	T	C	0.1	0.2	11.6112	0.0091	-36.5119	0.004	-34.356	0.086	-0.639284	0.26	35.9129	0.00640279	-87.0391
	rs58542926	chr19	19379549	AC138430.1, TM6SF2	missense_variant	C	T	0.067	0.063	-0.0511211	0.023	-10.4794	0.086	1.33294	0.11	4.84872	0.068	0.0137428	0.0772807	1.06895
	rs8107974	chr19	19388500	SUGP1	intron_variant	A	T	0.12	0.084	-2.07988	0.19	9.54398	0.11	-0.36396	0.11	-0.32819	0.069	-5.72553	0.0999419	-2.32674
	rs3814995	chr19	36342212	NPHS1	missense_variant	C	T	0.29	0.34	1.84706	0.056	-84.8688	0.6	74.068	0.24	-2.58156	0.31	0.620877	0.586969	162.751
	rs429358	chr19	45411941	APOE	missense_variant	T	C	0.15	0.1	-3.18512	0.27	21.6476	0.086	-7.26433	0.087	-6.82012	0.16	0.343178	0.0921283	-14.675
	rs7412	chr19	45412079	APOE	missense_variant	C	T	0.075	0.048	-1.85336	0.1	2.28481	0.1	1.91845	0.044	-3.22625	0.063	-0.676287	0.0668847	-0.770318
	rs1065853	chr19	45413233	AC011481.3	non_coding_transcript_exon_variant	G	T	0.077	0.048	-2.1069	0.11	3.55476	0.1	1.66762	0.045	-3.36755	0.063	-0.867744	0.0659661	-1.21224
	rs157595	chr19	45425460	APOC1 - APOC1P1	intergenic_variant	A	G	0.6	0.46	-10.7179	0.88	90.2808	0.46	-14.9503	0.45	-16.4088	0.6	0	0.393666	-76.6309
	rs62129966	chr19	48374950	SULT2A1	intron_variant	C	T	0.0082	0.04	8.02775	0	-3.79816	0.013	0.76248	0	-2.76021	0	-2.80148	0.0238789	7.97625
	rs212100	chr19	48376995	SULT2A1	intron_variant	T	C	0.94	0.94	0	1	30.7691	1	23.7046	0.9	-4.62854	0.85	-18.2525	1	68.9155
	rs62130059	chr19	48461240	SULT2A1 - BSPH1	regulatory_region_variant	C	A	0.67	0.65	-0.407154	0.68	0.277491	0.77	9.31569	0.6	-4.24016	0.63	-1.68538	0.517415	-43.7913
	rs2739430	chr19	51516345	KLK10	3_prime_UTR_variant	T	C	0.6	0.62	0.361948	0.85	70.0954	0.55	-2.34243	0.36	-41.1633	0.56	-1.62922	0.503775	-17.4578
	rs10426	chr19	51517798	KLK10, AC011473.2	3_prime_UTR_variant	G	A	0.13	0.11	-0.690054	0.12	-0.426762	0.13	0	0.1	-1.85111	0.2	7.22102	0.0705575	-18.0609
	rs67127431	chr19	53019391	ZNF578	3_prime_UTR_variant	C	A	0.22	0.29	3.76677	0.27	3.71505	0.046	-45.9975	0.2	-0.650827	0.29	5.31258	0.0520046	-110.179
	rs8113404	chr19	53065579	ZNF701, ZNF808	intron_variant	C	T	0.27	0.34	3.42523	0.44	30.2698	0.042	-69.8888	0.18	-8.40669	0.31	1.84226	0.0593714	-148.194
	rs8103262	chr19	53065814	ZNF701, ZNF808	intron_variant	T	C	0.26	0.34	4.36371	0.41	24.3998	0.035	-71.333	0.18	-6.78979	0.31	2.74932	0.0471753	-162.062
	rs11606	chr19	54658102	CNOT3, CNOT3, CNOT3, CNOT3, CNOT3, CNOT3, CNOT3, CNOT3, CNOT3, CNOT3	3_prime_UTR_variant	C	G	0.23	0.3	3.68506	0.11	-23.1578	0.21	-0.665437	0.2	-1.22553	0.4	25.6049	0.188153	-5.32042
	rs35313547	chr19	58352806	AC010522.1, ZNF587B	missense_variant	T	C	0.13	0.14	0.227414	0.015	-44.1379	0.19	5.70792	0.18	3.9638	0.17	2.80148	0.179965	9.28802
	rs2207173	chr20	22805061	AL158175.1 - CYB5AP4	intergenic_variant	G	A	0.7	0.61	-5.1185	0.89	49.3	0.59	-10.3109	0.66	-1.74783	0.68	-0.615185	0.580186	-28.6974
	rs6129648	chr20	39231118	AL009050.1 - MAFB	intergenic_variant	A	G	0.43	0.27	-14.5509	0.49	3.90077	0.59	19.3348	0.4	-0.978142	0.34	-6.60221	0.575247	38.2764
	rs6123359	chr20	52714706	BCAS1 - CYP24A1	regulatory_region_variant	A	G	0.21	0.1	-11.6259	0.083	-28.6988	0.55	96.3082	0.22	0.270192	0.11	-13.1425	0.51075	180.25
	rs6013892	chr20	52724216	BCAS1 - CYP24A1	TF_binding_site_variant	C	A	0.064	0.045	-1.08092	0.089	2.63995	0.036	-3.2954	0.056	-0.356042	0.081	1.12428	0.0422002	-4.81367
	rs6127099	chr20	52731402	BCAS1 - CYP24A1	intergenic_variant	A	T	0.33	0.5	15.8312	0.21	-16.9142	0.34	0.247013	0.36	1.01512	0.34	0.233096	0.382114	5.94125
	rs17216707	chr20	52732362	BCAS1 - CYP24A1	intergenic_variant	T	C	0.15	0.35	30.7909	0.035	-35.0588	0.043	-23.221	0.21	4.85158	0.23	8.30638	0.0644974	-34.6487
	rs2585442	chr20	52737123	BCAS1 - CYP24A1	regulatory_region_variant	C	G	0.14	0.15	0.218796	0.058	-16.8582	0.11	-1.8087	0.2	5.18147	0.22	8.69857	0.0947124	-9.42641
	rs8121940	chr20	52742306	BCAS1 - CYP24A1	regulatory_region_variant	C	G	0.26	0.37	7.83305	0.24	-0.829588	0.15	-13.6151	0.33	4.75996	0.24	-0.684801	0.119048	-58.109
	rs2762942	chr20	52788925	CYP24A1	intron_variant	G	A	0.98	0.98	0	1	9.93908	1	7.51049	0.97	-1.04401	0.95	-5.90927	1	22.4643
	rs2762943	chr20	52790786	CYP24A1 - AL133335.2	regulatory_region_variant	T	G	0.97	0.97	0.00541518	1	14.9388	1	11.5426	0.94	-4.71962	0.91	-14.1889	0.999709	32.2711
	rs1887407	chr20	62446569	ZBTB46, ZBTB46-AS1	intron_variant	G	A	0.088	0.036	-5.80738	0.25	48.23	0.005	-28.2963	0.029	-10.8969	0.059	-2.59991	0.0157251	-50.1258
	rs6003456	chr22	23356100	AC245054.1 - RSPH14	intergenic_variant	T	A	0.15	0.12	-1.2554	0.16	0.437453	0.014	-43.8221	0.21	4.85158	0.23	8.30638	0.0171412	-110.68
	rs2074735	chr22	31535872	PLA2G3	missense_variant	G	C	0.17	0.12	-2.8375	0.0053	-80.0632	0.38	44.1036	0.29	15.6051	0.081	-12.9487	0.262057	23.3588
	rs138335	chr22	41227086	ST13	intron_variant	C	G	0.74	0.83	6.22588	0.99	125.575	0.52	-39.8504	0.67	-4.75996	0.65	-7.5323	0.458745	-149.91
	rs960596	chr22	41393520	RBX1 - AL080243.3	intergenic_variant	C	T	0.27	0.2	-3.7134	0.026	-107.111	0.43	21.6491	0.38	10.4163	0.35	5.98911	0.508425	108.513
	rs5770794	chr22	50880781	PPP6R2	intron_variant	C	T	0.37	0.42	1.62663	0.17	-45.313	0.67	66.7165	0.36	-0.230831	0.31	-3.27979	0.621802	113.993
