# Supplementary material for: Risk Allele Frequency Analysis of Single-Nucleotide Polymorphisms for Vitamin D Concentrations in Different Ethnic Group
Source: Genes (Basel). 2021 Sep 28;12(10):1530. doi: 10.3390/genes12101530 (PMC8536051; doi:10.3390/genes12101530)
Supplement: Supplementary file 1 [file genes-12-01530-s001.zip › Table S2.xlsx]

## Sheet: Sheet1
	Table S2. Effect allele frequencies (EAFs) of vitamin D concentrations related single nucleotide polymorphisms in continental groups, including Koreans
	SNP_ID	Chr	Position	MAPPED_GENE	Function	Ref_allele	Alt_allele	Global_EAF	AMR_EAF	AMR_log P	AFR_EAF	AFR_log P	EAS_EAF	EAS_log P	SAS_EAF	SAS_log P	EUR_EAF	EUR_log P	KOR_EAF	KOR_log P
	rs705117	chr4	72608115	GC	intron_variant	C	T	0.58	0.74	14.7955	0.17	-163.457	0.51	-4.13374	0.83	51.5016	0.83	53.2185	0.451482	-30.2137
	rs2282679	chr4	72608383	GC	intron_variant	T	G	0.2	0.21	0.187776	0.05	-45.5371	0.26	4.26806	0.3	10.0959	0.25	3.19697	0.284262	18.1354
	rs3755967	chr4	72609398	GC	intron_variant	C	T	0.2	0.21	0.187776	0.054	-42.6743	0.26	4.26806	0.3	10.0959	0.25	3.19697	0.28588	18.8134
	rs11723621	chr4	72615362	GC	intron_variant	A	G	0.2	0.21	0.187776	0.049	-46.0978	0.26	4.26806	0.3	10.0959	0.25	3.19697	0.286461	19.0128
	rs843005	chr4	72616327	GC	intron_variant	C	T	0.49	0.6	6.5257	0.4	-8.0885	0.38	-9.49429	0.54	2.16381	0.6	9.36118	0.374492	-24.797
	rs1352846	chr4	72617775	GC	intron_variant	A	G	0.21	0.21	0	0.067	-37.8047	0.25	2.09837	0.3	8.15487	0.25	2.17323	0.245645	3.78718
	rs4588	chr4	72618323	GC	missense_variant	G	T	0.21	0.21	0	0.067	-37.8047	0.26	3.04163	0.3	8.15487	0.25	2.17323	0.285714	14.4795
	rs7041	chr4	72618334	GC	missense_variant	A	C	0.38	0.54	13.8274	0.094	-100.492	0.3	-5.68967	0.54	18.7163	0.58	29.6055	0.263647	-28.2038
	rs200641845	chr4	72620895	GC	intron_variant	T	A	0.42	0.43	0.136977	0.34	-6.79665	0.45	1.03184	0.47	2.24385	0.45	1.01879	0.079659	-285.569
	rs565277381	chr4	72625772	GC	intron_variant	T	G	0.016	0	-3.90435	0	-7.7491	0.078	21.1078	0	-5.70529	0	-5.71872	0.103226	70.7987
	rs1155563	chr4	72643488	GC	intron_variant	T	C	0.22	0.19	-0.930654	0.058	-48.3375	0.34	14.0766	0.32	9.61883	0.24	0.676287	0.416328	81.0876
	rs222026	chr4	72643760	GC	intron_variant	A	T	0.66	0.79	10.9274	0.37	-78.599	0.58	-5.46267	0.87	41.7581	0.84	30.4863	0.645555	-0.74071
	rs12794714	chr11	14913575	CYP2R1	synonymous_variant	G	A	0.35	0.51	13.943	0.1	-79.5348	0.37	0.578125	0.44	6.49558	0.45	8.18654	0.392214	4.00832
	rs10741657	chr11	14914878	CYP2R1 - CALCB	intergenic_variant	A	G	0.69	0.72	0.777144	0.78	9.93341	0.68	-0.248515	0.64	-2.43969	0.62	-4.40896	0.591173	-19.7658
	rs2060793	chr11	14915310	CYP2R1 - CALCB	intergenic_variant	A	G	0.66	0.7	1.23834	0.66	0	0.68	0.567017	0.64	-0.555994	0.62	-1.67143	0.591173	-9.73562
	rs1790373	chr11	71166337	NADSYN1	non_coding_transcript_exon_variant	A	G	0.8	0.74	-2.96004	0.83	1.75251	0.83	1.46811	0.62	-29.82	0.96	42.1419	0.902092	37.2503
	rs12785878	chr11	71167449	NADSYN1	intron_variant	G	T	0.35	0.45	5.72366	0.17	-37.7449	0.38	1.05244	0.15	-36.2507	0.7	90.5428	0.393957	4.30013
	rs7938885	chr11	71170043	NADSYN1	non_coding_transcript_exon_variant	T	C	0.4	0.47	2.91405	0.33	-5.40535	0.38	-0.567017	0.15	-53.0874	0.7	66.5018	0.397153	-0.0929753
	rs12800438	chr11	71171003	NADSYN1	non_coding_transcript_exon_variant	G	A	0.4	0.47	2.91405	0.33	-5.40535	0.38	-0.567017	0.15	-53.0874	0.7	66.5018	0.391342	-0.345042
	rs4423214	chr11	71173254	NADSYN1	intron_variant	C	T	0.4	0.47	2.91405	0.33	-5.40535	0.38	-0.567017	0.15	-53.0874	0.7	66.5018	0.392276	-0.307087
	rs12278461	chr11	71182185	NADSYN1	intron_variant	C	T	0.39	0.46	2.92694	0.24	-23.9521	0.44	2.35657	0.15	-49.8205	0.7	70.9561	0.456711	8.85934
	rs4944062	chr11	71187294	NADSYN1	3_prime_UTR_variant	G	T	0.4	0.47	2.91405	0.33	-5.40535	0.38	-0.567017	0.15	-53.0874	0.7	66.5018	0.388727	-0.494086
	rs3829251	chr11	71194559	NADSYN1	intron_variant	G	A	0.27	0.23	-1.33294	0.26	-0.296192	0.3	1.13302	0.35	5.83211	0.19	-6.88509	0.361418	18.0861
	rs11233933	chr11	71210070	NADSYN1	non_coding_transcript_exon_variant	C	T	0.25	0.22	-0.821564	0.21	-2.4873	0.3	2.74558	0.35	9.01706	0.19	-4.17608	0.36258	27.5021
	rs2762942	chr20	52788925	CYP24A1	intron_variant	G	A	0.98	0.98	0	1	9.93908	1	7.51049	0.97	-1.04401	0.95	-5.90927	1	22.4643
	rs2762943	chr20	52790786	CYP24A1 - AL133335.2	regulatory_region_variant	T	G	0.97	0.97	0.00541518	1	14.9388	1	11.5426	0.94	-4.71962	0.91	-14.1889	0.999709	32.2711
